# Supplementary material for: Spin-Space-Encoding Magnetic Resonance Imaging: A New Application for Rapid and Sensitive Monitoring of Dynamic Swelling of Confined Hydrogels
Source: Molecules. 2023 Mar 30;28(7):3116. doi: 10.3390/molecules28073116 (PMC10096351; doi:10.3390/molecules28073116)
Supplement: Supplementary file 1 [file molecules-28-03116-s001.zip]

Archive with 1 entries (1 files):
- molecules-2300076-supplementary.pdf
